# Supplementary material for: Correction: Molecular evolution of the keratin associated protein gene family in mammals, role in the evolution of mammalian hair
Source: BMC Evol Biol. 2009 Aug 25;9:213. doi: 10.1186/1471-2148-9-213 (PMC2745387; doi:10.1186/1471-2148-9-213)
Supplement: Additional file 1 — Table S1 – KRTAP genes in the human, chimpanzee, rhesus macaque, dog, mouse, rat, opossum, and platypus genomes. [file 1471-2148-9-213-S1.xls]

## Sheet: human
chromosme	strand	begin	end	ORF length	Genes		refrences
chr17	-	36403579	36403875	297	KRTAP3-3		Rogers MA et al. J Biol Chem. 2001, 276(22):19440-19451.
chr17	-	36409335	36409631	297	KRTAP3-2		Rogers MA et al. J Biol Chem. 2001, 276(22):19440-19451.
chr17	-	36414299	36414538	240	KRTAP3p1		Rogers MA et al. J Biol Chem. 2001, 276(22):19440-19451.
chr17	-	36418556	36418852	297	KRTAP3-1		Rogers MA et al. J Biol Chem. 2001, 276(22):19440-19451.
chr17	-	36436409	36436933	525	KRTAP1-5		Rogers MA et al. J Biol Chem. 2001, 276(22):19440-19451.
chr17	-	36439491	36439856	366	KRTAP1-4		Rogers MA et al. J Biol Chem. 2001, 276(22):19440-19451.
chr17	-	36444096	36444599	504	KRTAP1-3		Rogers MA et al. J Biol Chem. 2001, 276(22):19440-19451.
chr17	-	36450642	36451175	534	KRTAP1-1		Rogers MA et al. J Biol Chem. 2001, 276(22):19440-19451.
chr17	-	36456659	36457045	387	KRTAP2-1		Rogers MA et al. J Biol Chem. 2001, 276(22):19440-19451.
chr17	-	36464618	36464989	372	KRTAP2-2		Rogers MA et al. J Biol Chem. 2001, 276(22):19440-19451.
chr17	-	36469442	36469828	387	KRTAP2-3		Rogers MA et al. J Biol Chem. 2001, 276(22):19440-19451.
chr17	-	36475237	36475623	387	KRTAP2-4		Rogers MA et al. J Biol Chem. 2001, 276(22):19440-19451.
chr17	+	36481724	36482137	414	KRTAP4p2		This paper
chr17	+	36493985	36494452	468	KRTAP4-7		Rogers MA et al. J Biol Chem. 2001, 276(22):19440-19451.
chr17	-	36507281	36507862	558	KRTAP4-8		Rogers MA et al. J Biol Chem. 2001, 276(22):19440-19451.
chr17	-	36511355	36512083	729	KRTAP4p1		Rogers MA et al. J Biol Chem. 2001, 276(22):19440-19451.
chr17	+	36515167	36515799	633	KRTAP4-9		Rogers MA et al. J Biol Chem. 2001, 276(22):19440-19451.
chr17	-	36527506	36528093	588	KRTAP4-11		Rogers MA et al. J Biol Chem. 2001, 276(22):19440-19451.
chr17	-	36533295	36533900	606	KRTAP4-12		Rogers MA et al. J Biol Chem. 2001, 276(22):19440-19451.
chr17	-	36549648	36550265	618	KRTAP4-6		Rogers MA et al. J Biol Chem. 2001, 276(22):19440-19451.
chr17	-	36559000	36559545	546	KRTAP4-5		Rogers MA et al. J Biol Chem. 2001, 276(22):19440-19451.
chr17	-	36569969	36570469	501	KRTAP4-4		Rogers MA et al. J Biol Chem. 2001, 276(22):19440-19451.
chr17	-	36577363	36577950	588	KRTAP4-3		Rogers MA et al. J Biol Chem. 2001, 276(22):19440-19451.
chr17	-	36587532	36587942	411	KRTAP4-2		Rogers MA et al. J Biol Chem. 2001, 276(22):19440-19451.
chr17	-	36594192	36594632	441	KRTAP4-1		Rogers MA et al. J Biol Chem. 2001, 276(22):19440-19451.
chr17	-	36596409	36596914	506	KRTAP4p3		Rogers MA et al. J Biol Chem. 2001, 276(22):19440-19451.
chr17	+	36599665	36600418	753	KRTAP9-1		Rogers MA et al. J Biol Chem. 2001, 276(22):19440-19451.
chr17	+	36622484	36622738	255	KRTAP9-9		Rogers MA et al. J Biol Chem. 2001, 276(22):19440-19451.
chr17	+	36636433	36636957	525	KRTAP9-2		Rogers MA et al. J Biol Chem. 2001, 276(22):19440-19451.
chr17	+	36642280	36642759	480	KRTAP9-3		Rogers MA et al. J Biol Chem. 2001, 276(22):19440-19451.
chr17	+	36647830	36648309	480	KRTAP9-8		Rogers MA et al. J Biol Chem. 2001, 276(22):19440-19451.
chr17	+	36659499	36659963	465	KRTAP9-4		Rogers MA et al. J Biol Chem. 2001, 276(22):19440-19451.
chr17	+	36665164	36665673	510	KRTAP9-5		Rogers MA et al. J Biol Chem. 2001, 276(22):19440-19451.
chr17	+	36675156	36675635	480	KRTAP9-6		Rogers MA et al. J Biol Chem. 2001, 276(22):19440-19451.
chr17	+	36681089	36681346	258	KRTAP9-12		Rogers MA et al. J Biol Chem. 2001, 276(22):19440-19451.
chr17	+	36685476	36685985	510	KRTAP9-7		Rogers MA et al. J Biol Chem. 2001, 276(22):19440-19451.
chr17	+	36690382	36690597	216	KRTAP9-10		This paper
chr17	-	36711604	36712629	1026	KRTAP29-1		This paper
chr17	-	36717478	36719031	1554	KRTAP16-1		Rogers MA et al. J Biol Chem. 277(50):48993-49002
chr17	-	36725111	36725428	318	KRTAP17-1		Rogers MA et al. J Biol Chem. 2001, 276(22):19440-19451.
chr21	-	44783613	44784461	849	KRTAP10-1		Rogers MA et al. J Invest Dermatol.2004 122 (1),147-158
chr21	-	44795002	44795769	768	KRTAP10-2		Rogers MA et al. J Invest Dermatol.2004 122 (1),147-158
chr21	-	44802361	44803026	666	KRTAP10-3		Rogers MA et al. J Invest Dermatol.2004 122 (1),147-158
chr21	+	44818064	44819269	1206	KRTAP10-4		Shibuya K et al. Genomics,2004, 83(4),679-693
chr21	-	44824068	44824883	816	KRTAP10-5		Rogers MA et al. J Invest Dermatol.2004 122 (1),147-158
chr21	-	44835696	44836793	1098	KRTAP10-6		Shibuya K et al. Genomics,2004, 83(4),679-693
chr21	+	44844950	44846062	1113	KRTAP10-7		Rogers MA et al. J Invest Dermatol.2004 122 (1),147-158
chr21	+	44856446	44857225	780	KRTAP10-8		Shibuya K et al. Genomics,2004, 83(4),679-693
chr21	+	44871517	44872395	879	KRTAP10-9		Rogers MA et al. J Invest Dermatol.2004 122 (1),147-158
chr21	+	44881763	44882518	756	KRTAP10-10		Rogers MA et al. J Invest Dermatol.2004 122 (1),147-158
chr21	+	44890804	44891700	897	KRTAP10-11		Shibuya K et al. Genomics,2004, 83(4),679-693
chr21	-	44898621	44898959	339	KRTAP12-4		Shibuya K et al. Genomics,2004, 83(4),679-693
chr21	+	44902325	44902615	291	KRTAP12-3		Shibuya K et al. Genomics,2004, 83(4),679-693
chr21	-	44910791	44911231	441	KRTAP12-2		Rogers MA et al. J Invest Dermatol.2004 122 (1),147-158
chr21	-	44926176	44926466	291	KRTAP12-1		Rogers MA et al. J Invest Dermatol.2004 122 (1),147-158
chr21	+	44930675	44930985	311	KRTAP12p1		This paper
chr21	+	44941545	44942282	738	KRTAP10-12		Shibuya K et al. Genomics,2004, 83(4),679-693
chr21	+	44946377	44947144	768	KRTAP10p1		This paper
chr21	-	30576357	30577121	765	KRTAP24-1		Rogers MA et al. J Invest Dermatol. 2007,127(5):1197-204.
chr21	-	30583371	30583679	309	KRTAP25-1
chr21	-	30613592	30614224	633	KRTAP26-1
chr21	-	30631234	30631857	624	KRTAP27-1
chr21	-	30642588	30642795	208	KRTAP13-6	previous name KRTAP23-1	Rogers MA et al. J Biol Chem. 277(50):48993-49002
chr21	-	30650964	30651064	101	KRTAP13p2		Rogers MA et al. J Biol Chem. 277(50):48993-49002
chr21	-	30665875	30666402	528	KRTAP13-2		Rogers MA et al. J Biol Chem. 277(50):48993-49002
chr21	+	30690276	30690794	518	KRTAP13-1		Rogers MA et al. J Biol Chem. 277(50):48993-49002
chr21	-	30719583	30720101	519	KRTAP13-3		Rogers MA et al. J Biol Chem. 277(50):48993-49002
chr21	+	30724465	30724947	483	KRTAP13-4		Rogers MA et al. J Biol Chem. 277(50):48993-49002
chr21	-	30730843	30731142	300	KRTAP13p1		Rogers MA et al. J Biol Chem. 277(50):48993-49002
chr21	+	30734517	30734930	414	KRTAP13-5	previous name KRTAP15-1	Rogers MA et al. J Biol Chem. 277(50):48993-49002
chr21	-	30774235	30774507	273	KRTAP19-1		Rogers MA et al. J Biol Chem. 277(50):48993-49002
chr21	-	30781380	30781538	159	KRTAP19-2		Rogers MA et al. J Biol Chem. 277(50):48993-49002
chr21	-	30785901	30786146	246	KRTAP19-3		Rogers MA et al. J Biol Chem. 277(50):48993-49002
chr21	-	30791045	30791299	255	KRTAP19-4		Rogers MA et al. J Biol Chem. 277(50):48993-49002
chr21	-	30796061	30796279	219	KRTAP19-5		Rogers MA et al. J Biol Chem. 277(50):48993-49002
chr21	-	30804476	30804678	203	KRTAP19p1		Rogers MA et al. J Biol Chem. 277(50):48993-49002
chr21	-	30808769	30809020	252	KRTAP19p2		Rogers MA et al. J Biol Chem. 277(50):48993-49002
chr21	-	30831367	30831597	231	KRTAP19p3		Rogers MA et al. J Biol Chem. 277(50):48993-49002
chr21	-	30835847	30836023	177	KRTAP19-6		Rogers MA et al. J Biol Chem. 277(50):48993-49002
chr21	-	30837301	30837567	267	KRTAP19p5		This paper
chr21	-	30855288	30855479	192	KRTAP19-7		Rogers MA et al. J Biol Chem. 277(50):48993-49002
chr21	+	30886657	30886989	312	KRTAP6-3		Rogers MA et al. J Biol Chem. 277(50):48993-49002
chr21	-	30892876	30893064	189	KRTAP6-2		Rogers MA et al. J Biol Chem. 277(50):48993-49002
chr21	+	30895311	30895457	147	KRTAP19-9	previous name KRTAP22-1	Rogers MA et al. J Biol Chem. 277(50):48993-49002
chr21	-	30907876	30908094	219	KRTAP6-1		Rogers MA et al. J Biol Chem. 277(50):48993-49002
chr21	+	30910645	30910815	171	KRTAP20-1		Rogers MA et al. J Biol Chem. 277(50):48993-49002
chr21	+	30929454	30929651	198	KRTAP20-2		Rogers MA et al. J Biol Chem. 277(50):48993-49002
chr21	+	30937079	30937213	135	KRTAP19p4		Rogers MA et al. J Biol Chem. 277(50):48993-49002
chr21	-	31035969	31036805	837	KRTAP21p1		This paper
chr21	-	31041140	31041391	252	KRTAP21-2		Rogers MA et al. J Biol Chem. 277(50):48993-49002
chr21	-	31049328	31049567	240	KRTAP21-1		Rogers MA et al. J Biol Chem. 277(50):48993-49002
chr21	-	31096432	31096554	123	KRTAP8p1		Rogers MA et al. J Biol Chem. 277(50):48993-49002
chr21	-	31101178	31101288	111	KRTAP8p2		Rogers MA et al. J Biol Chem. 277(50):48993-49002
chr21	-	31107218	31107409	192	KRTAP8-1		Rogers MA et al. J Biol Chem. 277(50):48993-49002
chr21	-	31123624	31123888	265	KRTAP7p1		Rogers MA et al. J Biol Chem. 277(50):48993-49002
chr21	-	31175223	31175714	492	KRTAP11-1		Rogers MA et al. J Biol Chem. 277(50):48993-49002
chr21	-	31332442	31332633	192	KRTAP19-8		This paper
chr13	-	63304828	63305127	300	KRTAP21-3		This paper
chr11	+	70915995	70916492	498	KRTAP5-7		Yahagi S et al. Biochem. Biophys. Res. Commun. 2004, 318(3),655-664
chr11	+	70926750	70927313	564	KRTAP5-8		Yahagi S et al. Biochem. Biophys. Res. Commun. 2004, 318(3),655-664
chr11	+	70937352	70937861	510	KRTAP5-9		Yahagi S et al. Biochem. Biophys. Res. Commun. 2004, 318(3),655-664
chr11	+	70954282	70954890	609	KRTAP5-10		Yahagi S et al. Biochem. Biophys. Res. Commun. 2004, 318(3),655-664
chr11	+	70957268	70957632	365	KRTAP5p1		This paper
chr11	-	70968408	70968596	189	KRTAP5-12		This paper
chr11	-	70971061	70971531	471	KRTAP5-11		Yahagi S et al. Biochem. Biophys. Res. Commun. 2004, 318(3),655-664
chr11	-	1562219	1563055	837	KRTAP5-1		Yahagi S et al. Biochem. Biophys. Res. Commun. 2004, 318(3),655-664
chr11	-	1575523	1576056	534	KRTAP5-2		Yahagi S et al. Biochem. Biophys. Res. Commun. 2004, 318(3),655-664
chr11	-	1585475	1586191	717	KRTAP5-3		Yahagi S et al. Biochem. Biophys. Res. Commun. 2004, 318(3),655-664
chr11	-	1599213	1599899	687	KRTAP5-4		Yahagi S et al. Biochem. Biophys. Res. Commun. 2004, 318(3),655-664
chr11	+	1607647	1608360	714	KRTAP5-5		Yahagi S et al. Biochem. Biophys. Res. Commun. 2004, 318(3),655-664
chr11	+	1675052	1675441	390	KRTAP5-6		Yahagi S et al. Biochem. Biophys. Res. Commun. 2004, 318(3),655-664
Un|NW_925868	+	992	1300	309	KRTAP5p2		This paper
chr2	-	227960643	227960909	267	KRTAP28-1		This paper
chr2	-	228160197	228160475	279	KRTAP28p1		This paper
chr2	+	228171853	228172215	363	KRTAP28-2		This paper
chr2	+	228181744	228182061	318	KRTAP28p2		This paper
chr2	-	228187498	228187800	303	KRTAP28-3		This paper
chr2	+	228190458	228190775	318	KRTAP28-4		This paper
chr2	+	228239764	228240021	258	KRTAP28-5		This paper
chr2	-	228297400	228297717	318	KRTAP28-6		This paper
chr2	+	228301295	228301585	291	KRTAP28-7		This paper
chr2	+	228318854	228319180	327	KRTAP28-8		This paper
p are pseudogenes
NCBI build36.2

## Sheet: chimpanzee
chromosme	strand	begin	end	ORF length	Gene
17	+	16516309	16516605	297	KRTAP3-3
17	+	16510513	16510809	297	KRTAP3-2
17	+	16505610	16505849	240	KRTAP3-4
17	+	16502844	16503140	297	KRTAP3-1
17	+	16484170	16484694	525	KRTAP1-5
17	+	16481225	16481590	366	KRTAP1-4
17	+	16476484	16476987	504	KRTAP1-3
17	+	16469939	16470472	534	KRTAP1-1
17	+	16463653	16464039	387	KRTAP2-1
17	+	16456131	16456517	387	KRTAP2-2
17	+	16451287	16451673	387	KRTAP2-3
17	+	16444298	16444574	277	KRTAP2-4
17	-	16435505	16436002	498	KRTAP4p2
17	+	16410445	16411095	651	KRTAP4-8
17	+	16406314	16407009	696	KRTAP4-7
17	-	16402541	16403128	588	KRTAP4-9
17	+	16389894	16390601	708	KRTAP4-11
17	+	16384056	16384661	606	KRTAP4-10
17	+	16367053	16367643	591	KRTAP4-6
17	+	16356085	16356750	666	KRTAP4-5
17	+	16343341	16343841	501	KRTAP4-4
17	+	16335607	16336224	618	KRTAP4-3
17	+	16325471	16325956	486	KRTAP4-2
17	+	16318734	16319231	498	KRTAP4-1
17	+	16316452	16316779	328	KRTAP4p3
17:NW_001227386	+	1370	1646	277	KRTAP4p1	partial
17:NW_001227486	+	1439	2020	582	KRTAP9p1
17	-	16313212	16313991	780	KRTAP9-1
17	-	16299672	16300217	495	KRTAP9-2
17	-	16293692	16294171	480	KRTAP9-3
17	-	16288004	16288483	480	KRTAP9-4
17	-	16282271	16282795	525	KRTAP9-5
17	-	16272482	16272892	411	KRTAP9-6
17	-	16266318	16266842	525	KRTAP9-10
17	-	16261949	16262458	510	KRTAP9-7
17	-	16257332	16257547	216	KRTAP9-8
17|NW_001227487	+	2109	2480	372	KRTAP9-9	partial
17	+	16246385	16247410	1020	KRTAP29-1
17	+	16239977	16241530	1554	KRTAP16-1
17	+	16233655	16233972	318	KRTAP17-1
21	-	44183727	44184560	834	KRTAP10-1
21	-	44195144	44195972	829	KRTAP10p1
21	-	44202574	44203239	666	KRTAP10-2
21	+	44218465	44219343	879	KRTAP10-3
21	-	44224053	44224871	819	KRTAP10-4
21	-	44235816	44236475	660	KRTAP10-5
21	+	44244669	44245562	894	KRTAP10-6
21	+	44255951	44256682	732	KRTAP10-7
21	+	44271067	44271930	864	KRTAP10-8
21	+	44281360	44282115	756	KRTAP10-9
21	+	44290440	44291321	882	KRTAP10-10
21	+	44341739	44342491	753	KRTAP10-11
21	+	44348475	44349167	693	KRTAP10-12
21	-	44298296	44298634	339	KRTAP12-4
21	+	44302000	44302290	291	KRTAP12-3
21	-	44310404	44310844	441	KRTAP12-2
21	-	44325797	44326147	351	KRTAP12-1
21	+	44330156	44330608	453	KRTAP12p2
11	+	69760652	69761200	549	KRTAP5-7
11	+	69771463	69772176	714	KRTAP5-8
11	+	69782872	69783438	567	KRTAP5-9
11	+	69800551	69800931	381	KRTAP5-10	partial
11	+	69801377	69801652	276	KRTAP5-12	partial
11	+	69804817	69805151	335	KRTAP5p1
11	-	69817493	69817711	219	KRTAP5-13
11	-	69820164	69820634	471	KRTAP5-11
11	-	1624151	1624807	657	KRTAP5-1
11	-	1638281	1638772	492	KRTAP5-2
11	-	1651127	1652077	951	KRTAP5-3
11	-	1666609	1667274	666	KRTAP5-4
11	+	1675053	1675682	630	KRTAP5-5
11	+	1676181	1676497	317	KRTAP5p2
11:NW_001222868	-	1	565	565	KRTAP5-6	partial
21	-	30082712	30083476	765	KRTAP24-1
21	-	30089718	30090026	309	KRTAP25-1
21	-	30119927	30120559	633	KRTAP26-1
21	-	30137545	30138165	621	KRTAP27-1
21	-	30148907	30149233	327	KRTAP13-6
21	-	30157288	30157388	101	KRTAP13p2
21	-	30172157	30172684	528	KRTAP13-2
21	+	30196728	30197246	519	KRTAP13-1
21	-	30212717	30213218	502	KRTAP13p1
21	+	30216581	30216796	216	KRTAP13-5
21	-	30254225	30254497	273	KRTAP19-1
21	-	30259911	30260156	246	KRTAP19-3
21	-	30265145	30265336	192	KRTAP19-4
21	-	30270067	30270285	219	KRTAP19-5
21	-	30278483	30278685	203	KRTAP19p1
21	-	30282756	30282981	226	KRTAP19p2
21	-	30305325	30305557	233	KRTAP19p3
21	+	30334711	30334992	282	KRTAP6-3
21	-	30341686	30341874	189	KRTAP6-2
21	+	30344132	30344278	147	KRTAP19-6
21	-	30356691	30356906	216	KRTAP6-1
21	+	30359457	30359627	171	KRTAP20-1
21	+	30378283	30378480	198	KRTAP20-2
21	+	30385904	30386038	135	KRTAP19p4
21	-	30484621	30485274	654	KRTAP21-3
21	-	30490280	30490561	282	KRTAP21-2
21	-	30498482	30498751	270	KRTAP21-1
21	-	30545737	30545859	123	KRTAP8p1
21	-	30550481	30550591	111	KRTAP8p2
21	-	30556499	30556690	192	KRTAP8-1
21	-	30572942	30573205	264	KRTAP7-1
21	-	30622519	30623010	492	KRTAP11-1
21	-	30780204	30780395	192	KRTAP19-8
13	-	63814718	63814987	270	KRTAP21-4
13	+	63725448	63725690	243	KRTAP21-5	partial
13:NW_001224513	+	6541862	6542143	282	KRTAP21-6
2B	-	233681385	233681663	279	KRTAP28-1
2B	+	233693381	233693671	291	KRTAP28-2
2B	+	233704038	233704343	306	KRTAP28-3
2B	-	233709800	233710078	279	KRTAP28-4
2B	+	233712737	233713018	282	KRTAP28-5
2B	+	233762883	233763170	288	KRTAP28-6
2B	-	233828040	233828387	348	KRTAP28-7
2B	+	233831949	233832239	291	KRTAP28-8
2B	+	233849632	233849964	333	KRTAP28-9
2B:NW_001232786	+	466	866	351	KRTAP28-10
2B|NW_001232593	-	1376	1566	191	KRTAP28p1	partial
p are pseudogenes
ncbi build2.1

## Sheet: rhesus macaque
chromosme		begin	end	ORF length	Genes
chr16	-	51162721	51163245	525	KRTAP1-5
chr16	-	51165850	51166215	366	KRTAP1-4
chr16	-	51172748	51173281	534	KRTAP1-3
chr16	-	51180249	51180812	564	KRTAP1-1
chr16	-	51185454	51185840	387	KRTAP2-1
chr16	-	51191308	51191694	387	KRTAP2-2
chr16	-	51196469	51196855	387	KRTAP2-3
chr16	-	51202255	51202640	386	KRTAP2p1
chr16	+	51208469	51208900	432	KRTAP4p2
chr16	+	51220554	51221291	738	KRTAP4-10
chr16	-	51229755	51230324	570	KRTAP4p1
chr16	-	51235629	51236189	561	KRTAP4-12
chr16	-	51254138	51254833	696	KRTAP4-6
chr16	-	51264158	51264778	621	KRTAP4-5
chr16	-	51274949	51275643	695	KRTAP4-4
chr16	-	51280432	51281154	723	KRTAP4-3
chr16	-	51291292	51292062	771	KRTAP4-2
chr16	-	51297854	51298171	318	KRTAP4p4
chr16	-	51302201	51302728	528	KRTAP4p5
chr16	-	51311846	51312229	384	KRTAP4-1
chr16	-	51315109	51315526	418	KRTAP4p3
UN|NW_001167036.1	+	523	1185	666	KRTAP4-7
chr16	+	51318026	51319042	1017	KRTAP9-1
chr16	+	51335045	51335583	539	KRTAP9p1
chr16	+	51348211	51348930	720	KRTAP9-2
chr16	+	51368505	51369113	609	KRTAP9-3
chr16	+	51375809	51376318	510	KRTAP9-4
chr16	+	51385733	51386299	567	KRTAP9-5
chr16|NW_001103725.1	-	3798	4307	510	KRTAP9-6
UN|NW_001147086.1	+	542	947	406	KRTAP9p2
Un:NW_001209638	-	661	1080	420	KRTAP9-7	partial
chr16	-	51400816	51401841	1026	KRTAP29-1
chr16	-	51406735	51408288	1554	KRTAP16-1
chr16	-	51414615	51414929	315	KRTAP17-1
chr3	-	2005667	2006623	957	KRTAP10-12
chr3	-	2023146	2023425	280	KRTAP12p1
chr3	+	2026837	2027187	351	KRTAP12-1
chr3	+	2042140	2042490	351	KRTAP12-2
chr3	-	2050206	2050496	291	KRTAP12-3
chr3	+	2054194	2054532	339	KRTAP12-4
chr3	-	2063323	2064186	864	KRTAP10-11
chr3	-	2072301	2073212	912	KRTAP10-10
chr3	-	2083087	2083821	735	KRTAP10-9
chr3	-	2098311	2099078	768	KRTAP10-8
chr3	-	2109381	2110652	1272	KRTAP10-7
chr3	+	2118983	2119747	765	KRTAP10-6
chr3	+	2131813	2132832	1020	KRTAP10-5
chr3	-	2137555	2138439	885	KRTAP10-4
chr3	+	2155110	2156183	1074	KRTAP10-3
chr3	+	2163324	2164064	741	KRTAP10-2
chr3	+	2174963	2175685	723	KRTAP10-1
chr3	+	2183402	2184295	894	KRTAP10-13
chr16|NW_001103719	+	954	1250	297	KRTAP3-3
chr16|NW_001103720	+	2417	2716	300	KRTAP3p1
chr16|NW_001103720	+	7312	7608	297	KRTAP3-2
chr16|NW_001103721	+	1747	2043	297	KRTAP3-1
chr3	+	15469136	15469303	168	KRTAP19-11
chr3	+	15694465	15694656	192	KRTAP8-1
chr3	+	15759177	15759434	258	KRTAP21-1
chr3	+	15767345	15767635	291	KRTAP21-2
chr3	+	15771885	15771998	114	KRTAP21-3
chr3	+	15774908	15775219	312	KRTAP21-4
chr3	+	15776292	15776513	222	KRTAP21-5
chr3	-	15930602	15930760	159	KRTAP20-3
chr3	-	15935798	15935995	198	KRTAP20-2
chr3	-	15954990	15955151	162	KRTAP20-1
chr3	+	15957704	15957958	255	KRTAP6-1
chr3	-	15974197	15974343	147	KRTAP19-10
chr3	+	15976708	15976914	207	KRTAP6-2
chr3	+	15982595	15982708	114	KRTAP6-3
chr3	-	15988329	15988517	189	KRTAP6-4
chr3	-	15995499	15996477	979	KRTAP6p1
chr3	+	16025218	16025397	180	KRTAP19-1
chr3	+	16032785	16032916	132	KRTAP19-2
chr3	+	16046275	16046448	174	KRTAP19p1
chr3	+	16056522	16056833	312	KRTAP19p2
chr3	+	16071463	16071636	174	KRTAP19-3
chr3	+	16073887	16074093	207	KRTAP19p3
chr3	+	16098122	16098334	213	KRTAP19p4
chr3	+	16112405	16112623	219	KRTAP19-4
chr3	+	16116005	16116223	219	KRTAP19-5
chr3	+	16120641	16120913	273	KRTAP19-6
chr3	+	16126673	16126864	192	KRTAP19-7
chr3	+	16133611	16133802	192	KRTAP19-8
un:NW_001174199	-	413	658	246	KRTAP19-9
chr3|NW_001114449.1	-	1800	2063	264	KRTAP7-1
chr3	-	16181069	16181482	414	KRTAP13-5
chr3	+	16184825	16185329	505	KRTAP13p1
chr3	-	16197106	16197576	471	KRTAP13-4
chr3	+	16201673	16202179	507	KRTAP13-3
chr3	-	16223328	16223782	455	KRTAP13p2
chr3	-	16228167	16228681	515	KRTAP13p3
chr3	-	16238156	16238674	519	KRTAP13-6
chr3	+	16265713	16266240	528	KRTAP13-2
chr3	+	16289209	16289736	528	KRTAP13-7
chr3	+	16300755	16301375	621	KRTAP27-1
chr3	+	16331334	16331969	636	KRTAP26-1
chr3	+	16335796	16336431	636	KRTAP26-2
chr3	+	16367994	16368302	309	KRTAP25p1
chr3	+	16374968	16375711	744	KRTAP24-1
3|NW_001114447.1	-	62140	626001	462	KRTAP11-1
14	-	3312306	3312782	477	KRTAP5-1
14	+	3314008	3314220	213	KRTAP5-2
14	+	3314811	3315479	669	KRTAP5p1
14	-	3324472	3325050	579	KRTAP5-3
14	+	3327164	3327559	396	KRTAP5-4
14	-	3341509	3342162	654	KRTAP5-5
14	+	3335067	3335189	123	KRTAP5-6	partial
14	-	3358549	3359325	777	KRTAP5-7
14	-	3374194	3374862	669	KRTAP5-8
14	-	3384814	3385467	654	KRTAP5-9
14	-	3395917	3396561	645	KRTAP5-10
14	-	1412732	1413418	687	KRTAP5-11
14	-	1435765	1436451	687	KRTAP5-12
14	-	1391894	1392217	324	KRTAP5-13
14	+	1444334	1444585	252	KRTAP5-14
14	+	1505069	1505266	198	KRTAP5-15	partial
chr14|NW_001101107	+	2783	3211	429	KRTAP5-16
Un|NW_001163412	+	545	1156	612	KRTAP5-17
12	-	91278085	91278402	318	KRTAP28-1
12	-	91479663	91479974	312	KRTAP28-2
12	+	91491416	91491733	318	KRTAP28-3
12	+	91501263	91501565	303	KRTAP28-4
12	-	91507014	91507331	318	KRTAP28-5
12	+	91510000	91510308	309	KRTAP28-6
12	+	91566463	91566771	309	KRTAP28-7
12	-	91623504	91623833	330	KRTAP28-8
12	+	91627508	91627834	327	KRTAP28-9
12	+	91639710	91640051	342	KRTAP28-10
p are pseudogenes
NCBI build1.1

## Sheet: mouse
chromosme	strand	begin	end	ORF length	Gene name
chr10	-	77133673	77134473	801	KRTAP10-1
chr10	-	77140257	77140949	693	KRTAP10-2
chr10	+	77150342	77150647	333	KRTAP12-4
chr10	+	77155173	77155532	360	KRTAP12-3
chr10	+	77159523	77159885	363	KRTAP12-2
chr10	+	77164341	77164733	393	KRTAP12-1	Cole SE and Reeves RH. 1998. Genomics,54(3),437-442
chr10	+	77170202	77170564	363	KRTAP12-5
chr10	-	77178557	77178871	315	KRTAP10-3
chr10	-	77185512	77186354	843	KRTAP10-4
chr10	-	77193135	77193398	264	KRTAP35-1
chr10	-	77194237	77195070	834	KRTAP10-5
chr10	-	77202706	77203398	693	KRTAP10-6
chr10	-	77214349	77214939	591	KRTAP10-7
chr10	+	77217778	77218500	723	KRTAP10-8
chr10	-	77229473	77230138	666	KRTAP10-9
chr10	+	77239095	77239748	654	KRTAP10-10
chr10	+	77249902	77250378	477	KRTAP10-11
chr10	+	77255958	77256635	678	KRTAP10-12
chr10	+	77265115	77265721	606	KRTAP10-13
un:NW_024544	-	1	723	723	KRTAP10-14
chr11	-	99366600	99366899	300	KRTAP3-3
chr11	-	99372591	99372890	300	KRTAP3-2
chr11	-	99375257	99375556	300	KRTAP3-4
chr11	-	99382377	99382673	297	KRTAP3-1
chr11	-	99396687	99397055	369	KRTAP1-5
chr11	-	99399152	99399718	567	KRTAP1-4
chr11	-	99406888	99407409	522	KRTAP1-3
chr11	-	99413734	99414144	411	KRTAP1-1
chr11	-	99418962	99419357	396	KRTAP2-1
chr11	-	99425884	99426279	396	KRTAP2-2
chr11	-	99430478	99430873	396	KRTAP2-4
chr11	-	99436052	99436462	411	KRTAP2-3
chr11	-	99443763	99444272	510	KRTAP4-1
chr11	-	99450611	99451114	504	KRTAP4-2
chr11	-	99459619	99460125	507	KRTAP4-3
chr11	-	99465744	99466271	528	KRTAP4-4
chr11	-	99474510	99475016	507	KRTAP4-5
chr11	-	99481402	99481989	588	KRTAP4-6
chr11	-	99490097	99490249	153	KRTAP30-1
chr11	-	99496685	99496822	138	KRTAP30-2
chr11	-	99499693	99499830	138	KRTAP30p1
chr11	-	99501477	99501629	153	KRTAP30-3
chr11	-	99506678	99506830	153	KRTAP30-4
chr11	-	99512339	99512488	150	KRTAP30-5
chr11	-	99515627	99515764	138	KRTAP30-6
chr11	-	99521085	99521237	153	KRTAP30-7
chr11	-	99526159	99526308	150	KRTAP30-8
chr11	-	99534982	99535083	102	KRTAP30-9
chr11	-	99540299	99540436	138	KRTAP30-10
chr11	+	99546265	99546417	153	KRTAP30-11
chr11	-	99550246	99550380	135	KRTAP30p2
chr11	-	99556006	99556158	153	KRTAP30-12
chr11	-	99559269	99559397	129	KRTAP30-13
chr11	-	99563519	99563641	123	KRTAP30-14
chr11	-	99572249	99572371	123	KRTAP30-15
chr11	-	99575122	99575262	141	KRTAP30-16
chr11	-	99580023	99580190	168	KRTAP30-17
chr11	-	99588073	99588942	870	KRTAP4-7
chr11	-	99596104	99596733	630	KRTAP4-8
chr11	+	99601345	99602079	735	KRTAP4-9
chr11	-	99608765	99609382	618	KRTAP4-10
chr11	-	99614419	99614961	543	KRTAP4-11
chr11	-	99619903	99620475	573	KRTAP4-12
chr11	-	99625424	99625921	498	KRTAP4-13
chr11	-	99631087	99631692	606	KRTAP4-14
chr11	-	99653317	99654105	789	KRTAP4-15
chr11	-	99662735	99663261	527	KRTAP4p1
chr11	-	99667054	99667662	609	KRTAP4-16
chr11	+	99674061	99674696	636	KRTAP9-3
chr11	+	99680617	99681192	576	KRTAP9-2
chr11	+	99689530	99690090	561	KRTAP9-1	J. Invest. Dermatol. 92 (2), 263-266 (1989)
chr11	+	99695328	99695915	588	KRTAP9-4
chr11	+	99713663	99713901	239	KRTAP9p1
chr11	+	99724063	99724596	534	KRTAP31-1
chr11	+	99730874	99731382	509	KRTAP31p1
chr11	+	99752434	99752967	534	KRTAP31-2
chr11	+	99764565	99765641	1077	KRTAP9-5
chr11	+	99771697	99772113	417	KRTAP9p2
chr11	-	99794115	99795143	1029	KRTAP29-1
chr11	-	99801158	99802666	1509	KRTAP16-1
chr11	-	99809970	99810029	330	KRTAP17-1
Un|NW_010484	+	5	446	442	KRTAP4p2
chr7	-	141921324	141921737	414	KRTAP5-2
chr7	-	141929460	141930119	660	KRTAP5-3
chr7	-	141944726	141945424	699	KRTAP5-5
chr7	-	141953144	141953935	792	KRTAP5-6
chr7	-	141965844	141966503	660	KRTAP5-7
chr7	-	141974225	141975079	855	KRTAP5-8
chr7	-	141984228	141985331	1104	KRTAP5-9
chr7	-	141998817	141999779	963	KRTAP5-10
chr7	+	142010818	142011888	1071	KRTAP5-11
chr7	+	142021249	142021980	732	KRTAP5-12
chr7	-	142038576	142039301	726	KRTAP5-13
chr7	-	142049734	142050468	735	KRTAP5-14
chr7	-	142060212	142060877	666	KRTAP5-15
chr7	-	142067037	142067744	708	KRTAP5-16
chr7	-	142083154	142083753	600	KRTAP5-17
chr7	-	142089658	142090329	672	KRTAP5-18
chr7	-	142105767	142106459	693	KRTAP5-1	Wood L et al. J Biol Chem. 265(34),21375-21380(1990)
chr7	+	142112985	142113656	672	KRTAP5-4	Wood L et al. J Biol Chem. 265(34),21375-21380(1990)
chr16	-	88500349	88501095	747	KRTAP24-1
chr16	-	88515903	88516460	558	KRTAP34-1
chr16	-	88535943	88536590	648	KRTAP26-1
chr16	-	88559905	88560513	609	KRTAP27-1
chr16	+	88568000	88568336	337	KRTAP13p1
chr16	-	88596242	88596766	525	KRTAP13-10
chr16	+	88617749	88618255	507	KRTAP13-1
chr16	-	88639864	88640457	594	KRTAP13-2
chr16	+	88647759	88648403	645	KRTAP13-3
chr16	-	88662407	88663009	603	KRTAP13-4
chr16	+	88666755	88667405	651	KRTAP13-5
chr16	-	88671584	88672054	471	KRTAP13p2
chr16	+	88675681	88676239	559	KRTAP13p3
chr16	+	88687298	88687833	536	KRTAP13p4
chr16	-	88700547	88701041	495	KRTAP13-6
chr16	+	88708957	88709460	504	KRTAP13-7
chr16	-	88714445	88714948	504	KRTAP13-8	previous name was KRTAP14
chr16	+	88717906	88718358	453	KRTAP13-9	previous name was KRTAP15
chr16	-	88757993	88758256	264	KRTAP19-1	KRTAP16-9
chr16	-	88762689	88763114	426	KRTAP19-2	KRTAP16-1
chr16	-	88766578	88766841	264	KRTAP19-3	KRTAP16-5
chr16	-	88773671	88773925	255	KRTAP19-4	KRTAP16-4
chr16	-	88785093	88785281	189	KRTAP19-5	KRTAP8-2
chr16	-	88803030	88803188	159	KRTAP19-6
chr16	-	88812909	88813076	168	KRTAP19-7
chr16	-	88820894	88821070	177	KRTAP19-8
chr16	-	88851422	88851682	261	KRTAP19-9	KRTAP16-10
chr16	-	88870396	88870644	249	KRTAP19-10
chr16	-	88899364	88899567	204	KRTAP6-2
chr16	+	88904188	88904421	234	KRTAP6-3
chr16	-	88908858	88908992	135	KRTAP19p1
chr16	+	88920577	88920813	237	KRTAP6-1
chr16	-	88930037	88930273	237	KRTAP6-4
chr16	-	88936466	88936702	237	KRTAP6-5	KRTAP16-8
chr16	-	88952567	88952803	237	KRTAP6-6
chr16	+	88972942	88973115	174	KRTAP20-1
chr16	+	88980993	88981208	216	KRTAP20-2
chr16	-	88995356	88995520	165	KRTAP20-3
chr16	-	89011183	89011338	156	KRTAP20-4
chr16	+	89018116	89018322	207	KRTAP20-5
chr16	+	89021774	89021941	168	KRTAP20-6
chr16	+	89029803	89029958	156	KRTAP20-7
chr16	+	89039998	89040162	165	KRTAP20-8
chr16	+	89046864	89047022	159	KRTAP20-9
chr16	+	89058349	89058507	159	KRTAP20-10
chr16	+	89063651	89063797	147	KRTAP20-11
chr16	+	89072174	89072359	186	KRTAP20-12
chr16	+	89094773	89094955	183	KRTAP20-13
chr16	+	89100392	89100559	168	KRTAP20-14
chr16	+	89104844	89104990	147	KRTAP20-15
chr16	+	89111332	89111490	159	KRTAP20-16
chr16	+	89115744	89115902	159	KRTAP20-17
chr16	+	89119701	89119865	165	KRTAP20-18
chr16	+	89126265	89126411	147	KRTAP20-19
chr16	+	89131492	89131638	147	KRTAP20-20
chr16	+	89135979	89136164	186	KRTAP20-21
chr16	+	89139914	89140060	147	KRTAP20-22
chr16	+	89144444	89144581	138	KRTAP20-23
chr16	+	89149762	89149941	180	KRTAP20-24
chr16	+	89153812	89153955	144	KRTAP20-25
chr16	+	89158526	89158681	156	KRTAP20-26
chr16	+	89163368	89163526	159	KRTAP20-27
chr16	+	89167322	89167492	171	KRTAP20-28
chr16	+	89173537	89173686	150	KRTAP20-29
chr16	+	89177245	89177490	246	KRTAP20-30
chr16	+	89195846	89196010	165	KRTAP20-31
chr16	-	89285489	89285842	354	KRTAP21-1
chr16	-	89292225	89292611	387	KRTAP21-2
chr16	-	89308469	89308936	468	KRTAP21-3
chr16	-	89376581	89376766	186	KRTAP8-1
chr16	-	89396858	89397121	264	KRTAP7-1
chr16	-	89459437	89459988	552	KRTAP11-1
chr16	-	89621670	89622002	333	KRTAP19-11
Un|NW_001075736	+	198	398	201	KRTAP20-32
chr15	+	62610048	62610209	162	KRTAP21p1
chr1	-	82649848	82650267	420	KRTAP28-1
chr1	+	82792415	82792756	342	KRTAP28-2
chr1	+	82804008	82804370	363	KRTAP28-3
chr1	-	82809971	82810357	387	KRTAP28-4
chr1	-	82821960	82822346	387	KRTAP28-5
chr1	+	82825363	82825788	426	KRTAP28-6
chr1	-	82834615	82834971	357	KRTAP28-7
chr1	+	82839310	82839795	486	KRTAP28-8
chr1	+	82879638	82880138	501	KRTAP28-9
chr1	-	82921082	82921441	360	KRTAP28-10
chr1	+	82924416	82924745	330	KRTAP28-11
chr1	-	82937964	82938332	369	KRTAP28-12
chr1	+	82940020	82940436	417	KRTAP28-13
p are pseudogenes
NCBI build 36.1

## Sheet: rat
chromosme	strand	begin	end	ORF length	Genes
chr20	-	11166115	11166975	861	KRTAP10-1
chr20	-	11174153	11175007	855	KRTAP10-2
chr20	-	11181538	11182056	519	KRTAP10-3
chr20	-	11202966	11203721	756	KRTAP10-4
chr20	+	11213252	11214043	792	KRTAP10-5
chr20	-	11219075	11219842	768	KRTAP10-6
chr20	+	11223271	11223990	720	KRTAP10-7
chr20	+	11233339	11234193	855	KRTAP10-8
chr20	+	11241648	11242520	873	KRTAP10-9
chr20	+	11250606	11251439	834	KRTAP10-10
chr20	+	11259186	11260058	873	KRTAP10-11
chr20	+	11267201	11267956	756	KRTAP10-12
chr20	+	11274794	11275138	345	KRTAP12-1
chr20	-	11283027	11283356	330	KRTAP12-2
chr20	-	11288955	11289287	333	KRTAP12-3
chr20	-	11298982	11299314	333	KRTAP12-4
chr20	-	11303704	11304063	360	KRTAP12-5
chr20	-	11309417	11309746	330	KRTAP12-6
chr20	+	11315363	11316235	873	KRTAP10-13
chr20	+	11323423	11324340	918	KRTAP10-14
chr10	-	88497766	88498065	300	KRTAP3-3
chr10	-	88504916	88505215	300	KRTAP3-2
chr10	-	88507498	88507797	300	KRTAP3-4
chr10	-	88514006	88514302	297	KRTAP3-1
chr10	-	88536393	88536761	369	KRTAP1-5
chr10	-	88538870	88539436	567	KRTAP1-4
chr10	-	88545976	88546497	522	KRTAP1-3
chr10	-	88552620	88553015	396	KRTAP1-1
chr10	-	88557017	88557409	393	KRTAP2-1
chr10	-	88563472	88563864	393	KRTAP2-2
chr10	-	88569311	88569703	393	KRTAP2-3
chr10	-	88575672	88576064	393	KRTAP2-4
chr10	-	88584322	88584903	582	KRTAP4-1
chr10	-	88591541	88592032	492	KRTAP4-2
chr10	-	88599207	88599743	537	KRTAP4-3
chr10	-	88604958	88605497	540	KRTAP4-4
chr10	-	88612776	88613240	465	KRTAP4-5
chr10	-	88618104	88618268	165	KRTAP4p1
chr10	-	88620513	88621034	522	KRTAP4-6
chr10	-	88630543	88630707	165	KRTAP30-1
chr10	-	88635809	88635958	150	KRTAP30-2
chr10	-	88640551	88640685	135	KRTAP30-3
chr10	-	88642952	88643101	150	KRTAP30-4
chr10	-	88647683	88647832	150	KRTAP30-5
chr10	-	88652397	88652546	150	KRTAP30-6
chr10	-	88657080	88657229	150	KRTAP30-7
chr10	-	88668954	88669103	150	KRTAP30-8
chr10	-	88673692	88673841	150	KRTAP30-9
chr10	-	88678398	88678547	150	KRTAP30-10
chr10	-	88683217	88683068	150	KRTAP30-11
chr10	-	88694630	88694779	150	KRTAP30-12
chr10	-	88699295	88699447	153	KRTAP30-13
chr10	-	88705982	88706134	153	KRTAP30-14
chr10	-	88710232	88710384	153	KRTAP30-15
chr10	-	88716999	88717151	153	KRTAP30-16
chr10	-	88722282	88722419	138	KRTAP30-17
chr10	-	88729438	88730037	600	KRTAP4-7
chr10	-	88737753	88737753	723	KRTAP4-8
chr10	+	88742649	88743248	600	KRTAP4-9
chr10	-	88749392	88749844	453	KRTAP4-10
chr10	-	88756609	88757118	510	KRTAP4-11
chr10	-	88765654	88766001	348	KRTAP4-12
chr10	-	88770281	88770868	588	KRTAP4p2
chr10	-	88784417	88784980	564	KRTAP4p3
chr10	-	88787902	88788468	567	KRTAP4-13
chr10	+	88794615	88795376	762	KRTAP9-1
chr10	+	88804267	88804824	558	KRTAP9-2
chr10	+	88811541	88812101	561	KRTAP9-3
chr10	+	88817241	88817795	555	KRTAP9-4
chr10	+	88826236	88826493	258	KRTAP9p1
chr10	+	88837241	88837774	534	KRTAP31-1
chr10	+	88847635	88848144	510	KRTAP31-2
chr10	+	88860843	88861391	549	KRTAP31-3
chr10	+	88875457	88878399	2943	KRTAP9-5
chr10	+	88884130	88884579	450	KRTAP9p2
chr10	-	88907291	88908310	1020	KRTAP29-1
chr10	-	88913796	88915277	1482	KRTAP16-1
chr10	-	88922567	88922887	321	KRTAP17-1
Un|NW_001087600	+	1336	1482	147	KRTAP30-19
Un|NW_001087474	+	90	239	150	KRTAP30-18
11|Celera	-	27648258	27649004	747	KRTAP24-1
11|Celera	-	27663005	27663562	558	KRTAP34-1
11|Celera	-	27680578	27681219	642	KRTAP26-1
11|Celera	-	27696451	27697059	609	KRTAP27-1
chr11	+	28566334	28566840	507	KRTAP13-1
chr11	+	28575741	28576126	386	KRTAP13p1
chr11	-	28591694	28592206	513	KRTAP13-2
chr11	+	28597758	28598282	525	KRTAP13-3
chr11	-	28608905	28609417	513	KRTAP13-4
chr11	+	28612636	28613160	525	KRTAP13-5
chr11	-	28618166	28618664	499	KRTAP13p2
chr11	+	28622242	28622751	510	KRTAP13p3
chr11	+	28627859	28628122	264	KRTAP13-6
chr11	-	28635287	28635886	600	KRTAP13-7
chr11	+	28644541	28645059	519	KRTAP13-8
chr11	-	28649281	28649787	507	KRTAP13-9
chr11	+	28652714	28653166	453	KRTAP13-10
chr11	-	28696143	28696541	399	KRTAP19-1
chr11	-	28700053	28700598	546	KRTAP19-2
chr11	-	28707343	28707600	258	KRTAP19-3
chr11	-	28716033	28716233	201	KRTAP19-4
chr11	-	28734776	28734943	168	KRTAP19-5
chr11	-	28739698	28739880	183	KRTAP19-6
chr11	-	28744021	28744188	168	KRTAP19-7
chr11	-	28751426	28751578	153	KRTAP19-8
chr11	-	28774979	28775266	288	KRTAP19-9
chr11	-	28788399	28788644	246	KRTAP19-10
chr11	-	28817763	28818008	246	KRTAP6-1
chr11	+	28822942	28823157	216	KRTAP6-2
chr11	-	28826939	28827073	135	KRTAP19p1
chr11	+	28843267	28843494	228	KRTAP6-3
chr11	+	28857061	28857300	240	KRTAP6-4
chr11	-	28862543	28862800	258	KRTAP6-5
chr11	-	28872876	28873109	234	KRTAP6-6
chr11	+	28891905	28892063	159	KRTAP20-1
chr11	+	28897194	28897373	180	KRTAP20-2
chr11	-	28911604	28911750	147	KRTAP20-3
chr11	-	28917732	28917896	165	KRTAP20-4
chr11	+	28926527	28926721	195	KRTAP20-5
chr11	+	28934324	28934503	180	KRTAP20-6
chr11	+	28941059	28941244	186	KRTAP20-7
chr11	+	28947063	28947245	183	KRTAP20-8
chr11	+	28953924	28954079	156	KRTAP20-9
chr11	+	28959231	28959401	171	KRTAP20-10
chr11	+	28964824	28964964	141	KRTAP20-11
chr11	+	28972365	28972544	180	KRTAP20-12
chr11	+	28976831	28977007	177	KRTAP20-13
chr11	+	28982401	28982574	174	KRTAP20-14
chr11	+	28993134	28993307	174	KRTAP20-15
chr11	+	28997743	28997901	159	KRTAP20-16
chr11	+	29008450	29008614	165	KRTAP20-17
chr11	+	29010870	29011016	147	KRTAP20-18
chr11	+	29016591	29016761	171	KRTAP20-19
chr11	+	29022452	29022595	144	KRTAP20p1
chr11	+	29054093	29054251	159	KRTAP20-20
chr11	-	29171668	29171853	186	KRTAP21-1
chr11	-	29181751	29182203	453	KRTAP21-2
chr11	-	29195830	29196201	372	KRTAP21-3
chr11	-	29276201	29276386	186	KRTAP8-1
chr11	-	29298776	29299039	264	KRTAP7-1
chr11	-	29368418	29368969	552	KRTAP11-1
chr11	+	30311577	30311885	309	KRTAP19-11
chr1	-	202246580	202247236	657	KRTAP5-1
chr1	-	202257225	202257896	672	KRTAP5-2
chr1	-	202309551	202310390	840	KRTAP5-3
chr1	-	202328074	202328946	873	KRTAP5-4
chr1	-	202343279	202343914	636	KRTAP5-5
chr1	-	202352252	202352698	447	KRTAP5-6
chr1	-	202356543	202357637	1095	KRTAP5-7
chr1	-	202368685	202369623	939	KRTAP5-8
chr1	+	202377598	202378521	924	KRTAP5p1
chr1	+	202385523	202386197	675	KRTAP5-9
chr1	-	202396845	202397666	822	KRTAP5-10
chr1	-	202409739	202410470	732	KRTAP5-11
chr1	-	202434606	202435004	399	KRTAP5-12
chr1	-	202447847	202448389	543	KRTAP5-13
chr1	-	202458100	202458783	684	KRTAP5-14
chr1	-	202480695	202481312	618	KRTAP5-15
chr1	-	202498821	202499423	603	KRTAP5-16
chr1	-	202510208	202510876	669	KRTAP5-17
chr1	-	202529723	202530499	777	KRTAP5-18
chr1	+	202540048	202540740	693	KRTAP5-19
chr9	-	82091348	82091782	435	KRTAP28-1
chr9	-	82228366	82228569	204	KRTAP28-2
chr9	+	82233453	82233782	330	KRTAP28-3
chr9	+	82245302	82245658	357	KRTAP28-4
chr9	-	82250833	82251403	471	KRTAP28-5
chr9	+	82253605	82253955	351	KRTAP28-6
chr9	+	82261275	82261628	354	KRTAP28-7
chr9	+	82312599	82312979	381	KRTAP28-8
chr9	-	82349956	82350321	366	KRTAP28-9
chr9	+	82353162	82353536	375	KRTAP28-10
chr9	-	82367193	82367627	435	KRTAP28-11
chr9	+	82369808	82370242	435	KRTAP28-12
p are pseudogenes
ncbi RGSC v3.4

## Sheet: dog
chromosme	strand	begin	end	ORF length	Genes
chr9	+	24773970	24775640	1671	KRTAP16-1
chr9	+	24780420	24781403	984	KRTAP29-1
chr9	-	24808176	24808928	753	KRTAP9p1
chr9	+	24811434	24812225	792	KRTAP9-1
chr9	-	24819999	24820481	483	KRTAP9-2
chr9	-	24825616	24826185	570	KRTAP9-3
chr9	-	24831329	24832033	705	KRTAP9-4
chr9	+	24874068	24874184	117	KRTAP4-1	partial
chr9	+	24879369	24880049	681	KRTAP4-2
chr9	+	24885103	24885783	681	KRTAP4-3
chr9	+	24897185	24897820	636	KRTAP4-4
chr9	+	24905661	24906230	570	KRTAP4-5
chr9	+	24913098	24913640	543	KRTAP4-6
chr9	+	24920939	24921781	843	KRTAP4-7
chr9	+	24932905	24933507	603	KRTAP4-8
chr9	+	24961475	24961864	390	KRTAP2-1
chr9	+	24955203	24955607	405	KRTAP2-2
chr9	+	24950222	24950626	405	KRTAP2-3
chr9	+	24944839	24945270	432	KRTAP2-4
chr9	+	24965333	24965788	456	KRTAP1-1
chr9	+	24971217	24971672	456	KRTAP1-3
chr9	+	24978811	24979311	501	KRTAP1-4
chr9	+	24981676	24982176	501	KRTAP1-5
chr9	+	25006634	25006927	294	KRTAP3-1
chr9	+	25013516	25013902	387	KRTAP3-4
chr9	+	25016671	25016967	297	KRTAP3-2
chr9	+	25023788	25024084	297	KRTAP3-3
Un|NW_876593	-	5559	6263	705	KRTAP9-5
Un|NW_876593	-	6749	7408	660	KRTAP9-6
chr31	+	38360099	38361040	942	KRTAP10-10
chr31	-	38365812	38366507	696	KRTAP12-5
chr31	+	38368841	38369191	351	KRTAP12-6
chr31	-	40632908	40633900	993	KRTAP10-1
chr31	-	40641504	40642343	840	KRTAP10-2
chr31	-	40650277	40651209	933	KRTAP10-3
chr31	-	40658958	40659677	720	KRTAP10-4
chr31	+	40683085	40683711	627	KRTAP10-5
chr31	-	40690159	40690938	780	KRTAP10-6
chr31	+	40695841	40696923	1083	KRTAP10-7
chr31	+	40710420	40711622	1203	KRTAP10-8
chr31	+	40721615	40722706	1092	KRTAP10-9
chr31	-	40728892	40729482	591	KRTAP12-1
chr31	+	40731384	40731740	357	KRTAP12-2
chr31	-	40746247	40746573	327	KRTAP12-3
chr31	+	40752124	40752654	531	KRTAP12-4
un|NW_879146	-	14606	15337	732	KRTAP10-11
un|NW_879146	-	23090	24067	978	KRTAP10-12
un|NW_876437		1331	1861	531	KRTAP12-7
un|NW_876437		7212	8144	933	KRTAP10-13
un|NW_876437		13084	13971	888	KRTAP10-14
chr18	-	48850053	48850370	318	KRTAP5-1
chr18	-	48856916	48857584	669	KRTAP5-2
chr18	-	48871623	48872033	411	KRTAP5-3
chr18	-	48880532	48880878	347	KRTAP5p1
chr18	-	48892534	48893184	651	KRTAP5-4
chr18	-	48901370	48901957	588	KRTAP5-5
chr18	-	48908466	48908999	534	KRTAP5-6
chr18	+	48915979	48916596	618	KRTAP5-7
chr18	-	48924032	48924712	681	KRTAP5-8
chr18	-	48938692	48939432	741	KRTAP5-9
chr18	-	48949915	48950568	654	KRTAP5-10
chr18	+	48959196	48960089	894	KRTAP5p2
chr18	-	48993649	48994281	633	KRTAP5-11
chr18	+	49011037	49011594	558	KRTAP5-12
chr31	-	28161345	28162106	762	KRTAP24-1
chr31	-	28168866	28169498	633	KRTAP25-1
chr31	-	28204801	28205370	570	KRTAP26-1
chr31	-	28224603	28225223	621	KRTAP27-1
chr31	-	28232408	28232941	534	KRTAP13p1
chr31	-	28253302	28253736	435	KRTAP13-1
chr31	+	28276669	28277181	513	KRTAP13-2
chr31	+	28284700	28285227	528	KRTAP13-3
chr31	+	28288885	28289406	522	KRTAP13p2
chr31	+	28295706	28296198	493	KRTAP13p3
chr31	-	28314183	28314680	498	KRTAP13-4
chr31	+	28320950	28321477	528	KRTAP13-5
chr31	-	28328445	28328951	507	KRTAP13-6
chr31	+	28332683	28333188	506	KRTAP19p1
chr31	-	28363271	28363456	186	KRTAP19-1
chr31	-	28368478	28368627	150	KRTAP19p2
chr31	-	28374069	28374259	191	KRTAP19p3
chr31	-	28378431	28378634	204	KRTAP19-2
chr31	-	28384603	28384697	95	KRTAP19p4
chr31	-	28415642	28415803	162	KRTAP19-3
chr31	-	28421540	28421707	168	KRTAP19-4
chr31	-	28432961	28433134	174	KRTAP19-5
chr31	-	28472903	28473088	186	KRTAP19p5
chr31	-	28484702	28484863	162	KRTAP19-6
chr31	+	28511005	28511118	114	KRTAP19p6
chr31	+	28519753	28519995	243	KRTAP6-5
chr31	-	28528167	28528292	126	KRTAP19-7
chr31	+	28533806	28534000	195	KRTAP6-1
chr31	+	28541867	28542115	249	KRTAP6-2
chr31	-	28549506	28549748	243	KRTAP6-3
chr31	+	28555531	28555677	147	KRTAP20-1
chr31	-	28563858	28564106	249	KRTAP6-4
chr31	+	28568901	28569035	135	KRTAP19-8
chr31	-	28580426	28580635	210	KRTAP6-6
chr31	+	28583400	28583534	135	KRTAP20p1
chr31	+	28595100	28595327	228	KRTAP20-2
chr31	+	28600322	28600489	168	KRTAP20-3
chr31	+	28607619	28607767	147	KRTAP20p2
chr31	+	28615676	28615801	126	KRTAP20p3
chr31	+	28625285	28625419	135	KRTAP20-4
chr31	+	28630376	28630498	123	KRTAP20p4
chr31	-	28714070	28714480	411	KRTAP21-1
chr31	-	28724914	28725105	192	KRTAP21-2
chr31	-	28732100	28732381	282	KRTAP21-3
chr31	-	28736096	28736437	342	KRTAP21-4
chr31	-	28740418	28740699	282	KRTAP21-5
chr31	-	28745006	28745413	408	KRTAP21-6
chr31	-	28749454	28749747	294	KRTAP21-7
chr31	-	28753564	28753875	312	KRTAP21-8
chr31	-	28757616	28757921	306	KRTAP21-9
chr31	-	28761486	28761767	282	KRTAP21-10
chr31	-	28827893	28828084	192	KRTAP8-1
chr31	-	28847573	28847836	264	KRTAP7-1
chr31	-	28897125	28897586	462	KRTAP11-1
chr25	-	43165348	43165689	342	KRTAP28-1
chr25	+	43333899	43334258	360	KRTAP28-2
chr25	+	43348229	43348573	345	KRTAP28-3
chr25	-	43354875	43355195	321	KRTAP28-4
chr25	+	43358569	43358910	342	KRTAP28-5
chr25	+	43406580	43406912	333	KRTAP28p1
chr25	-	43435397	43435684	288	KRTAP28-6
chr25	+	43441503	43441853	351	KRTAP28-7
chr25	-	43454053	43454394	342	KRTAP28-8
chr25	+	43456357	43456695	339	KRTAP28-9
p are pseudogenes
ncbi build2.1

## Sheet: opossum
chromosme		begin	end	ORF length	Genes
2	+	196159121	196159435	315	KRTAP3-1
2	+	196165469	196165777	309	KRTAP3-4
2	+	196170413	196170709	297	KRTAP3-2
2	+	196178695	196178991	297	KRTAP3-3
2	+	196085729	196086127	399	KRTAP1-1
2	+	196091595	196092023	429	KRTAP1-2
2	+	196139355	196139798	444	KRTAP1-3
2	+	196147096	196147551	456	KRTAP1-4
2	+	196057750	196058274	525	KRTAP2-1
2	+	196064808	196065332	525	KRTAP2-2
2	+	196069838	196070272	435	KRTAP2-3
2	+	196076051	196076497	447	KRTAP2-4
2	+	195497388	195497735	348	KRTAP17-1
2	+	195504016	195505284	1269	KRTAP16-1
2	+	195513708	195514778	1071	KRTAP29-1
2	-	195564856	195565271	416	KRTAP4p1
2	-	195589902	195590480	579	KRTAP4-1
2	+	195593889	195594236	348	KRTAP4-2
2	+	195624618	195625391	774	KRTAP4-3
2	+	195640491	195640808	318	KRTAP4p2
2	-	195650983	195651540	558	KRTAP4-4
2	+	195660969	195661538	570	KRTAP4-5
2	+	195667289	195667660	372	KRTAP4-6
2	-	195677679	195677936	258	KRTAP4-7
2	-	195710939	195711268	330	KRTAP4p3
2	-	195718015	195718569	555	KRTAP4-8
2	+	195724372	195724772	401	KRTAP4p4
2	-	195734215	195734799	585	KRTAP4-9
2	-	195741402	195741965	564	KRTAP4-10
2	+	195751028	195751600	573	KRTAP4-11
2	+	195772818	195773333	516	KRTAP4-12
2	+	195846286	195846879	594	KRTAP4-13
2	-	195863686	195864240	555	KRTAP4-14
2	-	195873071	195873586	516	KRTAP4-15
2	-	195905769	195906362	594	KRTAP4-16
2	-	195914723	195914995	273	KRTAP4p5
2	-	195931017	195931610	594	KRTAP4-17
2	-	195949951	195950520	570	KRTAP4-18
2	+	195957993	195958501	509	KRTAP4p6
2	+	195972287	195972823	537	KRTAP4-19
2	-	195990118	195990807	690	KRTAP4-20
2	+	195998477	195999043	567	KRTAP4-21
2	-	196025914	196026552	639	KRTAP4-22
2	+	196052294	196053025	732	KRTAP4-23
Un|NW_001582593	+	7731	8828	498	KRTAP4-24
Un|NW_001584084	-	91639	92358	720	KRTAP5-1
Un|NW_001584084	-	97028	97579	552	KRTAP5-2
Un|NW_001584084	-	102276	102863	588	KRTAP5-3
Un|NW_001584084	-	107513	108094	582	KRTAP5-4
Un|NW_001584084	-	112695	113258	564	KRTAP5-5
Un|NW_001584084	+	132711	133319	609	KRTAP5-6
Un|NW_001584084	+	138002	138583	582	KRTAP5-7
Un|NW_001584084	+	143247	143783	537	KRTAP5-8
Un|NW_001584084	+	148489	149070	582	KRTAP5-9
4	-	7820087	7820274	188	KRTAP20p1
4	-	7823361	7823558	198	KRTAP20-1
4	-	7829060	7829248	189	KRTAP20p2
4	+	7833519	7833716	198	KRTAP20-2
4	-	7849400	7849582	183	KRTAP20-3
4	-	7854450	7854662	213	KRTAP20-4
4	-	7863746	7863958	213	KRTAP20-5
4	-	7873215	7873412	198	KRTAP20-6
4	-	7878779	7878991	213	KRTAP20-7
4	-	7884824	7885036	213	KRTAP20-8
4	-	7900007	7900219	213	KRTAP20-9
4	-	7912687	7912899	231	KRTAP20-10
4	-	7934354	7934551	198	KRTAP20-11
4	-	7938896	7939063	168	KRTAP20-12
4	-	7952233	7952424	192	KRTAP20-13
4	-	7960539	7960754	216	KRTAP20-14
4	-	7970067	7970270	204	KRTAP20p3
4	-	7975791	7976021	231	KRTAP20-15
4	-	7980798	7981028	231	KRTAP20-16
4	-	7984579	7984821	243	KRTAP20-17
4	-	7991927	7992136	210	KRTAP20-18
4	-	7997965	7998164	200	KRTAP20p4
4	-	8005928	8006131	204	KRTAP20-19
4	-	8011327	8011686	360	KRTAP20p5
4	-	8015841	8016098	258	KRTAP20-20
4	-	8019608	8019838	231	KRTAP20-21
4	-	8023654	8023947	294	KRTAP20-22
4	-	8028458	8028688	231	KRTAP20-23
4	-	8034043	8034255	213	KRTAP20-24
4	-	8039518	8039703	186	KRTAP20-25
4	-	8049018	8049236	219	KRTAP20-26
4	-	8075021	8075212	192	KRTAP8-1
4	-	8082607	8082870	264	KRTAP7-1
4	-	8102430	8102855	426	KRTAP11-1
4	+	8130541	8130780	240	KRTAP20-27
4	+	8134057	8134296	240	KRTAP20-28
4	+	8139246	8139476	231	KRTAP20-29
4	+	8147317	8147556	240	KRTAP20-30
4	+	8153006	8153236	231	KRTAP20p6
4	-	8157316	8157546	231	KRTAP20-31
4	-	8165388	8165618	231	KRTAP20-32
4	+	8169884	8170105	222	KRTAP20-33
NW_001586710	-	1012	1251	240	KRTAP20-34
NW_001586710	-	11908	12138	231	KRTAP20-35
NW_001586710	-	18406	18176	231	KRTAP20-36
2	+	538871639	538872544	906	KRTAP10-1
2	+	538893976	538894734	759	KRTAP10-2
2	+	538899460	538899879	420	KRTAP12-1
2	+	538905787	538906437	651	KRTAP10-3
2	+	538911160	538911579	420	KRTAP12-2
2	+	538914591	538915391	801	KRTAP10-4
2	+	538929917	538930612	696	KRTAP10-5
2	+	538937065	538937865	801	KRTAP10-6
2	+	538951429	538952076	648	KRTAP10-7
2	+	538954725	538955375	651	KRTAP10-8
2	+	538960628	538961048	421	KRTAP12p1
2	+	538966850	538967827	978	KRTAP10-9
2	+	538976273	538977001	729	KRTAP10-10
2	+	538985395	538986096	702	KRTAP10-11
2	+	538997542	538998261	720	KRTAP12-3
2	+	539002653	539003501	849	KRTAP10-12
2	-	539004007	539004323	317	KRTAP12p2
2	+	539008472	539008966	495	KRTAP12-4
un:NW_001582387	-	3186	3944	759	KRTAP10-13
7	-	221237478	221237807	330	KRTAP28-1
7	-	221331649	221332026	378	KRTAP28-2
7	+	221345384	221345767	384	KRTAP28-3
7	-	221354181	221354540	360	KRTAP28-4
7	-	221372547	221372918	372	KRTAP28-5
7	+	221383470	221383862	393	KRTAP28-6
7	+	221391698	221392057	360	KRTAP28-7
7	+	221418744	221419106	363	KRTAP28-8
7	+	221438932	221439237	306	KRTAP28-9
7	+	221666074	221666367	294	KRTAP28-10
p are pseudogenes
ncbi MonDom5

## Sheet: platypus
chromosome	strand	begin	end	ORF length	Genes
NW_001766343	-	350895	351200	306	KRTAP3-3
NW_001766343	-	357871	358176	306	KRTAP3-2
NW_001766343	-	362859	363155	297	KRTAP3-4
NW_001766343	-	367700	367987	288	KRTAP3-1
NW_001766343	-	377721	378029	309	KRTAP3-5
NW_001766343	-	381924	382244	321	KRTAP1-1
NW_001766343	-	385591	385935	345	KRTAP1p1
NW_001766343	-	400545	400907	363	KRTAP1-2
NW_001637265	-	3634	3999	366	KRTAP1-3
NW_001766343	-	409197	409574	378	KRTAP2-1
NW_001766343	-	415710	416087	378	KRTAP2-2
NW_001766343	-	422662	423039	378	KRTAP2-3
NW_001637265	-	7220	7597	378	KRTAP2-4
NW_001766343	-	436012	436371	360	KRTAP32-1
NW_001766343	-	440326	440802	477	KRTAP4-1
NW_001766343	-	446587	447006	420	KRTAP4-2	partial
NW_001766343	+	454359	454997	639	KRTAP4-3
NW_001766343	+	458843	459202	360	KRTAP32-2
NW_001766343	+	463216	463600	385	KRTAP4p1
NW_001766343	-	468050	468271	222	KRTAP4-4	partial
NW_001766343	-	468626	468892	267	KRTAP4-5
NW_001766343	-	472113	472341	229	KRTAP32p1
NW_001766343	-	484479	484838	360	KRTAP32-3
NW_001766343	-	488325	488954	630	KRTAP4-6
NW_001766343	+	490108	490446	339	KRTAP4-7
Un|NW_001680681	-	9036	9608	573	KRTAP4-8
Un|NW_001680681	-	2426	2647	222	KRTAP4-9
Un|NW_001680681	-	5636	5977	342	KRTAP32-4
Un|NW_001784463	-	1710	2454	745	KRTAP4-10	partial
Un|NW_001784463	+	5884	6423	540	KRTAP4-11
Un|NW_001784463	+	9320	9529	210	KRTAP32p2
Un|NW_001784463	+	12363	12950	588	KRTAP4-12
Un|NW_001784463	+	16635	17003	369	KRTAP32p3
Un|NW_001784463	+	21903	22532	630	KRTAP4-13
Un|NW_001784463	+	25697	26223	527	KRTAP4p2
Un|NW_001784463	+	27991	28242	252	KRTAP4-14	partial
Un|NW_001741914	-	34085	34597	513	KRTAP4-15
Un|NW_001741914	-	26712	27242	531	KRTAP4-16
Un|NW_001741914	+	21012	21292	281	KRTAP4p3
Un|NW_001741914	+	8270	8611	342	KRTAP17-1
Un|NW_001741914	+	12503	13654	1152	KRTAP16-1
Un|NW_001741914	+	17216	18592	1377	KRTAP29-1
Un|NW_001775553	-	6722	7459	738	KRTAP5-1
Un|NW_001775553	-	11464	12039	576	KRTAP5-2
Un|NW_001775553	-	17366	18265	900	KRTAP5-3
Un|NW_001775553	+	21331	22569	1239	KRTAP5-4
Un|NW_001775553	+	28346	29020	675	KRTAP5-5
Un|NW_001765916	+	2918	3365	448	KRTAP5p1
un:NW_001790016	-	2323	2898	576	KRTAP5-6	partial
7	+	32645389	32645871	483	KRTAP33-1
7	+	32648455	32648952	498	KRTAP33-2
7	+	32649630	32649771	142	KRTAP33p1	partial
7	+	32651902	32652366	465	KRTAP33-3
7	+	32655469	32655869	401	KRTAP33-4	partial
7	+	32658857	32659318	462	KRTAP33-5	partial
7	+	32665469	32666563	1095	KRTAP33-6
7	+	32667556	32668770	1215	KRTAP33-7
7	+	32672630	32673184	555	KRTAP33-8
7	+	32678903	32679412	510	KRTAP33-9
7	+	32682644	32683138	495	KRTAP33-10
7	+	32685395	32685859	465	KRTAP33-11
7	+	32687821	32688285	465	KRTAP33-12
7	+	32691411	32691860	450	KRTAP33-13
7	+	32694369	32694610	242	KRTAP33p2
7	+	32697902	32698303	402	KRTAP33-14
NW_001757543	+	318	872	555	KRTAP33-15
7	+	32701734	32702570	837	KRTAP10-1	partial
7	+	32706312	32707100	789	KRTAP10-2
7	+	32710533	32711342	810	KRTAP10-3
7	+	32716091	32716450	360	KRTAP10-4	partial
7	+	32718152	32718988	837	KRTAP10-5
7	+	32721474	32722370	897	KRTAP10-6
7	+	32724916	32725599	684	KRTAP10-7
7	+	32728316	32728849	534	KRTAP10-8
7	+	32731234	32732073	840	KRTAP10-9
7	+	32737176	32738015	840	KRTAP10-10
NW_001703851	-	94	912	819	KRTAP10-11	partial
NW_001706757	-	208	768	561	KRTAP10-12	partial
NW_001679935	+	11082	11267	186	KRTAP8-1
NW_001679935	-	16025	16210	186	KRTAP8-2
NW_001679935	-	23173	23466	294	KRTAP21-1
NW_001679935	-	29438	29716	279	KRTAP21-2
NW_001679935	-	34057	34371	315	KRTAP21-3
NW_001679935	-	41561	41812	252	KRTAP21-4
NW_001679935	-	44141	44443	303	KRTAP21-5
NW_001679935	-	48129	48503	375	KRTAP21-6
NW_001679935	-	52222	52566	345	KRTAP21-7
NW_001679935	-	56838	57146	309	KRTAP21-8
NW_001679935	-	60478	60748	271	KRTAP21p1
NW_001679935	+	62462	62752	291	KRTAP21-9
NW_001679935	+	66245	66433	189	KRTAP20-1
NW_001679935	+	71033	71227	195	KRTAP20-2
NW_001679935	+	73397	73609	213	KRTAP20p1
NW_001748853	+	1880	2101	222	KRTAP20-3
NW_001748853	+	6038	6253	216	KRTAP20-4
NW_001748853	+	9956	10177	222	KRTAP20-5
NW_001748853	+	12952	13173	222	KRTAP20-6
NW_001748853	+	17778	17987	210	KRTAP20-7
NW_001748853	+	20935	21159	225	KRTAP20-8
NW_001674229	+	214	489	276	KRTAP21-10
NW_001748853	+	28834	29250	417	KRTAP13-1
NW_001748853	+	35766	36182	417	KRTAP13-2
NW_001605124	+	7504	8019	516	KRTAP13-3
NW_001622222	+	1407	2417	1011	KRTAP13-4
NW_001653796	+	114	725	612	KRTAP13-5
7	+	34695180	34695497	318	KRTAP28-1
7	+	34701590	34701856	267	KRTAP28-2
7	+	34709940	34710200	261	KRTAP28-3
7	+	34715783	34716067	285	KRTAP28-4
7	-	34726931	34727230	300	KRTAP28-5
7	-	34734056	34734346	291	KRTAP28-6
7	-	34739969	34740268	300	KRTAP28-7
NW_001711740	-	6780	7082	303	KRTAP28-8
NW_001711740	-	501	788	288	KRTAP28-9
NW_001687846	-	3875	4285	411	KRTAP11-1
Un|NW_001760806.1	+	20158	20724	567	KRTAP26-1
Un|NW_001760806.1	+	14686	14865	180	KRTAP26-2
Un|NW_001760806.1	+	24137	24859	723	KRTAP26-3
p are pseudogenes
ncbi build1.1
